# Supplementary material for: Mavacamten facilitates myosin head ON‐to‐OFF transitions and shortens thin filament length in relaxed mouse skeletal muscle
Source: Physiol Rep. 2025 Oct 27;13(20):e70606. doi: 10.14814/phy2.70606 (PMC12558621; doi:10.14814/phy2.70606)
Supplement: Supplementary file 1 — Data S1. [file PHY2-13-e70606-s001.xlsx]

## Sheet: Figure 1 Dataset
Trial	Species	MAVA Treatment	SL (µm)	d10 (nm)	I11/I10	Sigma D (nm)	angle sigma (rad)	M3 (nm)	M6 (nm)	T2 (nm	T3 (nm)	A6 (nm)
1	Mouse	PRE	2.4	39.9107	0.383878	12.0439	0.159114		7.22343			5.85035
1	Mouse	POST	2.4	42.3542	0.50948	9.61223	0.159167	14.2312	7.10702			5.70598
1	Mouse	PRE	2.7	40.0565	0.683197	11.7796	0.153438	14.3753	7.28061	19.2703	12.9904	5.85633
1	Mouse	POST	2.7	40.0276	0.457786	10.9146	0.159354	14.3147	7.22635		12.9287
2	Mouse	PRE	2.4	38.7389	0.87725	10.93	0.138066			18.7883	12.8796
2	Mouse	POST	2.4	41.7837	0.205547	10.2229	0.15697			18.4619
2	Mouse	PRE	2.7	36.4804	0.631001	10.6131	0.0995915	14.3273	7.40471	18.5858		5.8432
2	Mouse	POST	2.7	40.0954	0.482915	11.1164	0.115521	14.2811	7.26141	18.5602
3	Mouse	PRE	2.4	42.1906	0.278537	8.54532	0.167827	14.2381	7.16267	19.0932	12.6942	5.76379
3	Mouse	POST	2.4	41.3192	0.425661	7.97607	0.1688	14.2573	7.15546	19.1109	12.735
3	Mouse	PRE	2.7	41.0893	0.39953	10.0998	0.141362	14.1576	7.15208	18.9095	12.7501	5.8911
3	Mouse	POST	2.7	40.7985	0.317785	10.1232	0.131773					5.73571
4	Mouse	PRE	2.4	40.7745	0.303702	9.84	0.118195	14.358	7.19126	19.0625		5.84553
4	Mouse	POST	2.4	41.0107	0.2843	10.73	0.128695	14.3237	7.15017	19.1498		5.84542
4	Mouse	PRE	2.7	40.3564	0.388958	9.81	0.116671	14.5259		19.1773	13.1005	5.87495
4	Mouse	POST	2.7	40.5055	0.598708	10.1444	0.120926	14.3801	7.08422	19.27	12.8628	5.80959
5	Mouse	PRE	2.4	39.432		13.4392	0.118195	14.289	7.21973	18.6622	12.7704	5.88123
5	Mouse	POST	2.4	39.1804				14.252	7.10368	18.4459		5.71953
5	Mouse	PRE	2.7	37.5814		11.5727	0.120926	14.3242	7.24282	18.8216	12.8402	5.87311
5	Mouse	POST	2.7	37.6143				14.314	7.13065	18.7298		5.75479
6	Mouse	PRE	2.4	38.8571	0.361362	7.80769	0.121153	14.1683	7.16844	19.1186	12.8486	5.90442
6	Mouse	POST	2.4	37.1989	0.209746	9.85255	0.115409	14.2364	7.14169	19.0494	12.8301	5.88885
6	Mouse	PRE	2.7	36.4804	0.344317	11.3138	0.115843	14.3278	7.37405	19.0646	12.8203	5.91554
6	Mouse	POST	2.7	35.8982	0.273773	12.3754	0.111024	14.2724	7.16079	19.0504	12.9764	5.88053
7	Mouse	PRE	2.4	42.1294	0.747913	10.78	0.126247	14.266	7.18405	18.9964		5.86013
7	Mouse	POST	2.4	41.8791	0.367091	11.01	0.183531	14.1435	7.12617	18.9025		5.85252
7	Mouse	POST	2.7	38.9379	0.195532	12.58	0.122586	14.2063	7.28893	19.0748	13.0419	5.87843
7	Mouse	PRE	2.7	36.2918	0.986388	12.35	0.139563	14.373	7.26539	18.8455	13.0181	5.8877
8	Mouse	PRE	2.4	39.7229	0.328725	7.91653	0.114572		7.25453	19.4777		5.87646
8	Mouse	POST	2.4				0.123182	14.2149	7.13322	19.0361	12.816	5.86592
8	Mouse	PRE	2.7	39.4574	0.438419	8.07541	0.130041		7.21666	20.0892	13.0132	5.89294
8	Mouse	POST	2.7	40.0943	0.289439	8.6	0.122194	14.1932	7.14344	18.9598	12.8959	5.87375
9	Mouse	PRE	2.4	41.336	0.361584	8.78	0.113872	14.1703	7.18087	18.7893	12.9132	5.83057
9	Mouse	POST	2.4	41.6752	0.257688	9.62488	0.113363	14.1453	7.16156	18.8479	12.8144	5.86171
9	Mouse	PRE	2.7	38.9462	0.965438	11.3175	0.1054	14.2389	7.17425	18.9678	13.0398	5.93299
9	Mouse	POST	2.7	41.6043	0.418095	9.6853	0.1029	14.1576	7.15745	18.9037	12.9582	5.88801
10	Mouse	PRE	2.4	40.5661	0.522626	12.15	0.100153
10	Mouse	POST	2.4	41.7982			0.181846
10	Mouse	PRE	2.7	38.3057	0.52395	11.8433	0.108181
10	Mouse	POST	2.7	38.0832			0.11113
11	Mouse	PRE	2.4	39.5536	0.455826	9.2	0.106782
11	Mouse	POST	2.4	39.0222	0.300825	10.944	0.133696
11	Mouse	PRE	2.7	36.0756	0.453874	13.6654	0.097847
11	Mouse	POST	2.7	36.7933	0.369313	10.616	0.121385
12	Mouse	PRE	2.4	41.7955	0.704443	9.04		14.2458	7.20167	18.3723	12.6354	5.76041
12	Mouse	POST	2.4	38.877	0.277621	11.64	0.118197	14.168	7.13786	19.0116	12.6799	5.74846
12	Mouse	PRE	2.7	41.1614	0.720057	10.1365		14.6613	7.24135	19.1902	12.965	5.82625
12	Mouse	POST	2.7	36.7504	0.258019	10.0672	0.0766896	14.2157	7.16889	18.5095	12.8068	5.72812
13	Mouse	PRE	2.4	39.14	0.8154	11.04	0.118895	14.2136	7.12387	18.7684		5.86229
13	Mouse	POST	2.4	42.7331	0.316247	11.38		14.1173	7.16538	18.8954	12.7502	5.73117
13	Mouse	PRE	2.7	37.7264	0.314736	10.74	0.0963873	14.3955	7.19282	18.98	12.7595	5.86713
13	Mouse	POST	2.7				0.125452	14.1787	7.1529	18.5043	12.6532	5.72676
14	Mouse	PRE	2.4	37.7924		11.97		14.3929	7.23203	19.163	12.7567	5.79416
14	Mouse	PRE	2.7	37.8349		12.6697		14.4966	7.29988	19.3923	12.8307	5.81597
14	Mouse	POST	2.7			12.7768		14.4971	7.27763	19.1365	12.8347	5.87448
15	Mouse	PRE	2.4	42.8923			0.118895	14.4599	7.25388	19.2838	12.8295	5.83836
15	Mouse	PRE	2.4	37.7924		11.62	0.118895	14.5087	7.2658	19.4145		5.85617
15	Mouse	POST	2.7	37.762		12.4537	0.125452	14.4763	7.27112	19.3749		5.82873
16	Mouse	PRE	2.4	40.5148		10.03		14.4857		19.4066	12.793	5.80761
16	Mouse	POST	2.4		0.496876	12.0933	0.171844	14.4142		19.4323	12.9031	5.84207
16	Mouse	PRE	2.7	38.882		10.8619		14.5213		19.7431	13.0598	5.88679
16	Mouse	POST	2.7	39.706	0.802778	12.566	0.157088	14.436		19.1103	12.9156	5.83782
17	Mouse	PRE	2.4	40.6821	0.695743	10.3453	0.178103	14.4489	7.274	19.4893	12.8453	5.81536
17	Mouse	POST	2.4	41.6827	0.558293		0.191777	14.5021	7.27769	19.4071	12.8747	5.81515
17	Mouse	PRE	2.7	39.6986	0.617627	13.0098	0.179665	14.5764	7.22827	19.2719	12.9834	5.87094
17	Mouse	POST	2.7	41.4094	0.810949	13.9599	0.14967	14.4055	7.28277	19.419	12.8657	5.7836
18	Mouse	PRE	2.4	40.3478	0.554371	12.6	0.175384	14.5895	7.28824	19.4182	12.8893	5.84593
18	Mouse	POST	2.4	39.1058	0.589719	9.88203	0.135557	14.4827	7.29364	19.5483	12.7891	5.77247
18	Mouse	PRE	2.7		0.636295	12.7283	0.184439	14.5262	7.27434	19.4127	12.8832	5.82269
18	Mouse	POST	2.7	35.2283	1.08729	11.3117	0.122621	14.3985	7.32769	19.1862	13.0185	5.84691
19	Mouse	PRE	2.4	41.9809	0.182453	10.2	0.109288	14.5932	7.31277	19.3788	12.8861	5.80153
19	Mouse	POST	2.4	41.4881	0.305857	11.3333	0.138379	14.5001	7.2075	19.3416	12.9008	5.79042
19	Mouse	PRE	2.7	40.1206			0.10404	14.5869	7.31308	19.3135	12.907	5.89441
19	Mouse	POST	2.7	42.2228	0.78003	10.8703	0.119227	14.5426	7.29573	19.3749	12.9091	5.86274
20	Mouse	PRE	2.4	42.2577	0.182453	8.87563	0.14501	14.2015	7.26887	19.4043	12.922	5.83429
20	Mouse	POST	2.4	43.0149	0.305857	8.89629	0.141333	14.2231	7.23888	19.277	12.8751	5.82438
20	Mouse	PRE	2.7	42.0096			0.14677	14.2015	7.27238	19.3531	12.952	5.8418
20	Mouse	POST	2.7	41.0804	0.88003	8.23524	0.107151		7.18282	19.2679	12.7754	5.80166
21	Mouse	PRE	2.4	42.6043	0.44	10.76	0.136989	14.3168	7.22151	19.4338	12.7568	5.82441
21	Mouse	POST	2.4		0.419637	12.6372	0.118721	14.3108	7.18572	19.3203	12.7347	5.82821
21	Mouse	PRE	2.7	39.2473	0.472544	11.2041	0.106335	14.3058	7.22646	19.357	12.7552	5.84597
21	Mouse	POST	2.7	39.0503	0.24319	10.6326	0.106572	14.3179	7.17244		12.7463	5.82968
22	Mouse	PRE	2.4	39.0685	0.500524	12.4	0.169727	14.3957	7.22861	19.8244	12.808	5.87745
22	Mouse	POST	2.4		0.212332	11.95	0.143366	14.4093	7.21201	19.8006	12.8005	5.87282
22	Mouse	PRE	2.7	40.1468	0.495205	8.6465	0.0877946	14.4918	7.24719	19.6726	12.8714	5.9262
22	Mouse	POST	2.7	40.2925	0.290092	11.1361	0.0973767	14.4221	7.20721	19.7169	12.859	5.90349
23	Mouse	PRE	2.4	41.3797	0.560227	10.07
23	Mouse	POST	2.4	41.5588	0.498434	7.11422						5.77053
23	Mouse	PRE	2.7	40.3532	0.731979	10.4405	0.166249
23	Mouse	POST	2.7	40.3182	0.660227	10.1936	0.193335					5.8504
24	Mouse	PRE	2.4	38.812	0.584432	9.13	0.114312
24	Mouse	POST	2.4	41.4024	0.697181	11.6921						5.86016
24	Mouse	PRE	2.7	38.8719	0.709193	9.76198	0.114532
24	Mouse	POST	2.7	40.666	0.582508	11.2296	0.129457					5.78606
25	Mouse	PRE	2.4	40.174	0.459445	5.49	0.0913702	14.3753	7.23577	19.357	12.8386	5.88917
25	Mouse	POST	2.4	39.4435	0.215548	7.87107	0.197194	14.2696	7.19762	19.2889	12.7905	5.84393
25	Mouse	PRE	2.7	39.9237	0.419488	8.46503	0.0841078	14.4261	7.25081	19.3333	12.8497	5.88694
25	Mouse	POST	2.7	39.5736	0.299959	8.19	0.172416	14.359	7.1248	19.2169	12.7986	5.87899
26	Mouse	PRE	2.4	41.019	0.445297	7.47		14.3474	7.24872	19.1731	12.8069	5.80392
26	Mouse	POST	2.4	41.6834	0.395781	9.31617
26	Mouse	PRE	2.7	41.475	0.519543	8.13		14.3725	7.3581	19.2857	12.9372	5.81144
26	Mouse	POST	2.7	41.2904	0.380566	9.22
27	Mouse	PRE	2.4					14.3783	7.23815	19.2882	12.8206
27	Mouse	POST	2.4					14.3774		19.2344	12.8107	5.79809
27	Mouse	PRE	2.7					14.4015	7.34794	19.2813	13.0444	5.91508
27	Mouse	POST	2.7					14.3844	7.21943	19.1991	13.0056	5.77507
